# Supplementary material for: Mutations in B4GALNT1 (GM2 synthase) underlie a new disorder of ganglioside biosynthesis
Source: Brain. 2013 Oct 6;136(12):3618–24. doi: 10.1093/brain/awt270 (PMC3859217; doi:10.1093/brain/awt270)
Supplement: Supplementary Data [file supp_awt270_suppl_data.zip › brain-2013-01033-File010.xls]

## Sheet: B32C-01-run2
		Composition				calculated m/z	[m/z] observed 300-850 mass window [M+Na]+				[m/z] 850-2k mass window [M+Na]+
			Hex	HexNAc	Neu5Ac	perMe [M+Na]+	A	B	C	D	A	B	C	D
		GM1	3	1	1	1287.63	1287.7	nd	nd	nd	1287.6	nd	nd	nd
		GM2	2	1	1	1083.53	1083.6	nd	nd	nd*	1083.5	nd	nd	1083.5
		GM3	2	0	1	838.404	838.4	838.5	838.6	nd	838.4	nd*	nd*	nd*
		Lac	2	0	0	477.231	477.2	477.3	477.3	477.3	nd*	nd*	nd*	nd*
		Gb3	3	0	0	681.33	681.3	681.4	681.4	681.4	nd*	nd*	nd*	nd*
		Gb4	3	1	0	926.457	926.5	926.6	926.6	nd	926.5	nd	nd	926.5
		nd = not detected
		nd* = not detected, but mass outside mass window range
		Supplementary Table T1: M/z and compositions of permethylated glycans released from GSLs isolated from cultured human skin fibroblasts.
		Authentic standards (A); Affected sister/sibling (B,C); Unaffected patient control (D) by MALDI MS (mass windows: 300-850 Da and 850-2000 Da).
