# Supplementary material for: Mutations in B4GALNT1 (GM2 synthase) underlie a new disorder of ganglioside biosynthesis
Source: Brain. 2013 Oct 6;136(12):3618–24. doi: 10.1093/brain/awt270 (PMC3859217; doi:10.1093/brain/awt270)
Supplement: Supplementary Data [file supp_awt270_suppl_data.zip › brain-2013-01033-File011.xls]

## Sheet: 1
	pmol/mg
GSL	Control	Brother	Sister
Lac	12.16	18.4322	18.3019
Gb3	79.692	94.3728	98.8135
GM3	41.0955	77.1424	73.6321
GM2	13.6521	-	-
NeuAc Gb3	-	3.22578	2.89857
Gb4	13.1569	18.2196	22.8981
total	159.756	211.393	216.544
Supplementary Table T2: Individual GSL peak concentrations in human cultured skin fibroblasts from a Control and two patients
